# Supplementary material for: N,N′-(Pyridine-2,6-di­yl)dibenzamide
Source: Acta Crystallogr Sect E Struct Rep Online. 2012 Dec 19;69(Pt 1):o102. doi: 10.1107/S1600536812050167 (PMC3588231; doi:10.1107/S1600536812050167)
Supplement: Supplementary file 1 [file e-69-0o102-sup1.cif]

##############################################################################
#                                                                            #
# This CIF contains the data in a paper accepted for publication in          #
# Acta Crystallographica Section E. It conforms to the requirements of       #
# Notes for Authors for Acta Crystallographica Section E, and has been       #
# peer reviewed under the auspices of the IUCr Commission on Journals.       #
#                                                                            #
# Full details of the Crystallographic Information File format               #
# are given in the paper "The Crystallographic Information File (CIF):       #
# a New Standard Archive File for Crystallography" by S. R. Hall, F. H.      #
# Allen and I. D. Brown [Acta Cryst. (1991), A47, 655-685].                  #
#                                                                            #
# The current version of the core CIF dictionary is obtainable from          #
# ftp://ftp.iucr.org/pub/cif_core.dic.                                       #
#                                                                            #
# Software is freely available for graphical display of the structure(s)     #
# in this CIF. For information consult the CIF software page                 #
# http://www.iucr.org/resources/cif/software.                                #
#                                                                            #
# This file may be used for bona fide research purposes within the           #
# scientific community so long as proper attribution is given to the journal # 
# article from which it was obtained.                                        #
#                                                                            #
##############################################################################
data_I
_audit_creation_method     SHELXL-97
_chemical_name_systematic
;
<i>N</i>,<i>N</i>'-(Pyridine-2,6-diyl)dibenzamide
;
_chemical_name_common     ?
_chemical_formula_moiety     'C19 H15 N3 O2'
_chemical_formula_sum     'C19 H15 N3 O2'
_chemical_formula_iupac     'C19 H15 N3 O2'
_chemical_formula_weight     317.34
_chemical_melting_point     ?
_symmetry_cell_setting     tetragonal
_symmetry_space_group_name_H-M     'P 41 21 2'
_symmetry_space_group_name_Hall     'P 4abw 2nw'
loop_
    _symmetry_equiv_pos_as_xyz
    'x, y, z'
    '-x, -y, z+1/2'
    '-y+1/2, x+1/2, z+1/4'
    'y+1/2, -x+1/2, z+3/4'
    '-x+1/2, y+1/2, -z+1/4'
    'x+1/2, -y+1/2, -z+3/4'
    'y, x, -z'
    '-y, -x, -z+1/2'
_cell_length_a     5.03140(10)
_cell_length_b     5.03140(10)
_cell_length_c     58.701(3)
_cell_angle_alpha     90.00
_cell_angle_beta     90.00
_cell_angle_gamma     90.00
_cell_volume     1486.02(8)
_cell_formula_units_Z     4
_cell_measurement_reflns_used     3266
_cell_measurement_theta_min     1.7311
_cell_measurement_theta_max     28.5214
_cell_measurement_temperature     100.00(10)
_exptl_crystal_description     block
_exptl_crystal_colour     yellow
_exptl_crystal_size_max     0.211
_exptl_crystal_size_mid     0.088
_exptl_crystal_size_min     0.018
_exptl_crystal_density_diffrn     1.418
_exptl_crystal_density_meas     ?
_exptl_crystal_density_method     'not measured'
_exptl_crystal_F_000     664
_exptl_absorpt_coefficient_mu     0.095
_exptl_absorpt_correction_type     multi-scan
_exptl_absorpt_process_details
;
(CrysAlis RED; Oxford Diffraction, 2010)
;
_exptl_absorpt_correction_T_min     0.98590
_exptl_absorpt_correction_T_max     1.00000
_exptl_special_details
;
;
_diffrn_ambient_temperature     100.00(10)
_diffrn_radiation_type     MoK\a
_diffrn_radiation_wavelength     0.71073
_diffrn_radiation_source     'fine-focus sealed tube'
_diffrn_radiation_monochromator     graphite
_diffrn_measurement_device_type     'Oxford Diffraction Xcalibur Opal'
_diffrn_measurement_method     'omega scan'
_diffrn_detector_area_resol_mean     8.4441
_diffrn_reflns_number     16463
_diffrn_reflns_av_R_equivalents     0.0646
_diffrn_reflns_av_sigmaI/netI     0.0410
_diffrn_reflns_theta_min     2.78
_diffrn_reflns_theta_max     24.94
_diffrn_reflns_theta_full     24.94
_diffrn_measured_fraction_theta_max     0.999
_diffrn_measured_fraction_theta_full     0.999
_diffrn_reflns_limit_h_min     0
_diffrn_reflns_limit_h_max     5
_diffrn_reflns_limit_k_min     0
_diffrn_reflns_limit_k_max     4
_diffrn_reflns_limit_l_min     -64
_diffrn_reflns_limit_l_max     68
_diffrn_standards_number     ?
_diffrn_standards_interval_count     ?
_diffrn_standards_interval_time     ?
_diffrn_standards_decay_%     ?
_refine_special_details
;
Refinement of <i>F</i>^2^ against ALL reflections. The weighted <i>R</i>-factor
<i>wR</i> and goodness of fit <i>S</i> are based on <i>F</i>^2^, conventional
<i>R</i>-factors <i>R</i> are based on <i>F</i>, with <i>F</i> set to zero for
negative <i>F</i>^2^. The threshold expression of <i>F</i>^2^ >
\s(<i>F</i>^2^) is used only for calculating <i>R</i>-factors(gt) <i>etc</i>.
and is not relevant to the choice of reflections for refinement.
<i>R</i>-factors based on <i>F</i>^2^ are statistically about twice as large
as those based on <i>F</i>, and <i>R</i>- factors based on ALL data will be
even larger.
;
_reflns_number_total     1298
_reflns_number_gt     1168
_reflns_threshold_expression     I>2sigma(I)
_refine_ls_structure_factor_coef     Fsqd
_refine_ls_matrix_type     full
_refine_ls_R_factor_all     0.0516
_refine_ls_R_factor_gt     0.0441
_refine_ls_wR_factor_gt     0.0866
_refine_ls_wR_factor_ref     0.0895
_refine_ls_goodness_of_fit_ref     1.226
_refine_ls_restrained_S_all     1.226
_refine_ls_number_reflns     1298
_refine_ls_number_parameters     112
_refine_ls_number_restraints     0
_refine_ls_hydrogen_treatment     constr
_refine_ls_weighting_scheme     calc
_refine_ls_weighting_details
         'calc w=1/[\s^2^(Fo^2^)+(0.0000P)^2^+0.9748P] where P=(Fo^2^+2Fc^2^)/3'
_atom_sites_solution_hydrogens     geom
_atom_sites_solution_primary     direct
_atom_sites_solution_secondary     difmap
_refine_ls_shift/su_max     0.000
_refine_ls_shift/su_mean     0.000
_refine_diff_density_max     0.175
_refine_diff_density_min     -0.157
_refine_ls_extinction_method     'SHELXL97 (Sheldrick, 2008)'
_refine_ls_extinction_coef     0.0091(16)
_refine_ls_extinction_expression
                                  'Fc^*^=kFc[1+0.001xFc^2^\l^3^/sin(2\q)]^-1/4^'
loop_
    _atom_type_symbol
    _atom_type_description
    _atom_type_scat_dispersion_real
    _atom_type_scat_dispersion_imag
    _atom_type_scat_source
    'C' 'C' 0.0033 0.0016
                         'International Tables Vol C Tables 4.2.6.8 and 6.1.1.4'
    'H' 'H' 0.0000 0.0000
                         'International Tables Vol C Tables 4.2.6.8 and 6.1.1.4'
    'N' 'N' 0.0061 0.0033
                         'International Tables Vol C Tables 4.2.6.8 and 6.1.1.4'
    'O' 'O' 0.0106 0.0060
                         'International Tables Vol C Tables 4.2.6.8 and 6.1.1.4'
_computing_data_collection     'CrysAlis CCD (Oxford Diffraction, 2010)'
_computing_cell_refinement     'CrysAlis CCD (Oxford Diffraction, 2010)'
_computing_data_reduction     'CrysAlis RED (Oxford Diffraction, 2010)'
_computing_structure_solution     'SHELXS97 (Sheldrick, 2008)'
_computing_structure_refinement     'SHELXL97 (Sheldrick, 2008)'
_computing_molecular_graphics
                 'WinGX (Farrugia, 2012) and DIAMOND (Brandenburg & Putz, 2006)'
_computing_publication_material     'publCIF (Westrip, 2010)'
loop_
    _atom_site_type_symbol
    _atom_site_label
    _atom_site_fract_x
    _atom_site_fract_y
    _atom_site_fract_z
    _atom_site_U_iso_or_equiv
    _atom_site_adp_type
    _atom_site_calc_flag
    _atom_site_refinement_flags
    _atom_site_occupancy
    _atom_site_symmetry_multiplicity
    _atom_site_disorder_assembly
    _atom_site_disorder_group
    O O1 1.3618(3) 0.6195(3) 0.04884(3) 0.0204(4) Uani d . 1 1 . .
    N N1 0.8073(4) 0.8073(4) 0.0000 0.0135(6) Uani d S 1 2 . .
    N N2 0.9407(4) 0.6428(4) 0.03476(3) 0.0143(5) Uani d . 1 1 . .
    H H2 0.7819 0.5819 0.0362 0.017 Uiso calc R 1 1 . .
    C C7 1.0307(5) 0.3655(5) 0.06778(4) 0.0144(5) Uani d . 1 1 . .
    C C5 0.9853(5) 0.8265(5) 0.01690(3) 0.0138(5) Uani d . 1 1 . .
    C C8 0.8160(5) 0.1943(5) 0.06481(4) 0.0171(5) Uani d . 1 1 . .
    H H8 0.7180 0.1997 0.0514 0.020 Uiso calc R 1 1 . .
    C C3 1.1969(5) 1.1969(5) 0.0000 0.0159(7) Uani d S 1 2 . .
    H H3 1.3276 1.3276 0.0000 0.019 Uiso calc SR 1 2 . .
    C C6 1.1258(5) 0.5538(5) 0.04983(4) 0.0143(5) Uani d . 1 1 . .
    C C12 1.1738(5) 0.3566(5) 0.08806(4) 0.0168(5) Uani d . 1 1 . .
    H H12 1.3187 0.4690 0.0901 0.020 Uiso calc R 1 1 . .
    C C4 1.1857(5) 1.0149(5) 0.01758(4) 0.0154(5) Uani d . 1 1 . .
    H H4 1.3082 1.0188 0.0294 0.018 Uiso calc R 1 1 . .
    C C11 1.1026(5) 0.1821(5) 0.10523(4) 0.0210(6) Uani d . 1 1 . .
    H H11 1.1967 0.1802 0.1189 0.025 Uiso calc R 1 1 . .
    C C9 0.7480(5) 0.0157(5) 0.08184(4) 0.0186(6) Uani d . 1 1 . .
    H H9 0.6066 -0.1007 0.0797 0.022 Uiso calc R 1 1 . .
    C C10 0.8902(5) 0.0100(5) 0.10204(4) 0.0200(6) Uani d . 1 1 . .
    H H10 0.8434 -0.1091 0.1135 0.024 Uiso calc R 1 1 . .
loop_
    _atom_site_aniso_label
    _atom_site_aniso_U_11
    _atom_site_aniso_U_22
    _atom_site_aniso_U_33
    _atom_site_aniso_U_12
    _atom_site_aniso_U_13
    _atom_site_aniso_U_23
    O1 0.0118(9) 0.0265(10) 0.0231(9) -0.0002(7) -0.0012(7) 0.0046(8)
    N1 0.0144(9) 0.0144(9) 0.0118(13) 0.0035(12) 0.0000(8) 0.0000(8)
    N2 0.0115(11) 0.0178(11) 0.0135(9) -0.0022(9) -0.0010(8) 0.0016(8)
    C7 0.0149(12) 0.0137(12) 0.0147(12) 0.0023(10) 0.0005(10) -0.0025(10)
    C5 0.0164(12) 0.0140(13) 0.0110(11) 0.0045(10) 0.0008(10) -0.0007(9)
    C8 0.0165(13) 0.0180(13) 0.0167(12) 0.0031(11) -0.0013(10) -0.0004(10)
    C3 0.0157(11) 0.0157(11) 0.0162(17) -0.0016(14) 0.0011(10) -0.0011(10)
    C6 0.0175(13) 0.0160(13) 0.0094(11) 0.0022(10) 0.0003(10) -0.0033(9)
    C12 0.0197(13) 0.0164(13) 0.0143(11) -0.0016(11) -0.0006(10) -0.0013(10)
    C4 0.0144(13) 0.0181(13) 0.0136(11) 0.0018(10) -0.0018(10) -0.0024(10)
    C11 0.0262(14) 0.0210(14) 0.0158(12) 0.0011(11) -0.0039(10) 0.0007(11)
    C9 0.0175(13) 0.0173(13) 0.0211(12) 0.0003(11) 0.0018(11) -0.0015(10)
    C10 0.0254(14) 0.0162(13) 0.0184(12) 0.0024(11) 0.0062(11) 0.0038(11)
_geom_special_details
;
All e.s.d.'s (except the e.s.d. in the dihedral angle between two l.s. planes)
are estimated using the full covariance matrix. The cell e.s.d.'s are taken
into account individually in the estimation of e.s.d.'s in distances, angles
and torsion angles; correlations between e.s.d.'s in cell parameters are only
used when they are defined by crystal symmetry. An approximate (isotropic)
treatment of cell e.s.d.'s is used for estimating e.s.d.'s involving l.s.
planes.
;
loop_
    _geom_bond_atom_site_label_1
    _geom_bond_atom_site_label_2
    _geom_bond_site_symmetry_2
    _geom_bond_distance
    _geom_bond_publ_flag
    O1 C6 . 1.234(3) ?
    N1 C5 . 1.340(3) ?
    N1 C5 7 1.340(3) ?
    N2 C6 . 1.360(3) ?
    N2 C5 . 1.415(3) ?
    N2 H2 . 0.8600 ?
    C7 C12 . 1.392(3) ?
    C7 C8 . 1.393(3) ?
    C7 C6 . 1.496(3) ?
    C5 C4 . 1.385(3) ?
    C8 C9 . 1.387(3) ?
    C8 H8 . 0.9300 ?
    C3 C4 7 1.381(3) ?
    C3 C4 . 1.381(3) ?
    C3 H3 . 0.9300 ?
    C12 C11 . 1.384(3) ?
    C12 H12 . 0.9300 ?
    C4 H4 . 0.9300 ?
    C11 C10 . 1.388(3) ?
    C11 H11 . 0.9300 ?
    C9 C10 . 1.385(3) ?
    C9 H9 . 0.9300 ?
    C10 H10 . 0.9300 ?
loop_
    _geom_angle_atom_site_label_1
    _geom_angle_atom_site_label_2
    _geom_angle_atom_site_label_3
    _geom_angle_site_symmetry_1
    _geom_angle_site_symmetry_3
    _geom_angle
    _geom_angle_publ_flag
    C5 N1 C5 . 7 116.9(3) ?
    C6 N2 C5 . . 126.0(2) ?
    C6 N2 H2 . . 117.0 ?
    C5 N2 H2 . . 117.0 ?
    C12 C7 C8 . . 119.2(2) ?
    C12 C7 C6 . . 117.2(2) ?
    C8 C7 C6 . . 123.5(2) ?
    N1 C5 C4 . . 123.9(2) ?
    N1 C5 N2 . . 113.3(2) ?
    C4 C5 N2 . . 122.8(2) ?
    C9 C8 C7 . . 120.1(2) ?
    C9 C8 H8 . . 119.9 ?
    C7 C8 H8 . . 119.9 ?
    C4 C3 C4 7 . 120.3(3) ?
    C4 C3 H3 7 . 119.9 ?
    C4 C3 H3 . . 119.9 ?
    O1 C6 N2 . . 122.7(2) ?
    O1 C6 C7 . . 120.7(2) ?
    N2 C6 C7 . . 116.6(2) ?
    C11 C12 C7 . . 120.6(2) ?
    C11 C12 H12 . . 119.7 ?
    C7 C12 H12 . . 119.7 ?
    C3 C4 C5 . . 117.5(2) ?
    C3 C4 H4 . . 121.2 ?
    C5 C4 H4 . . 121.2 ?
    C12 C11 C10 . . 119.8(2) ?
    C12 C11 H11 . . 120.1 ?
    C10 C11 H11 . . 120.1 ?
    C10 C9 C8 . . 120.2(2) ?
    C10 C9 H9 . . 119.9 ?
    C8 C9 H9 . . 119.9 ?
    C9 C10 C11 . . 120.0(2) ?
    C9 C10 H10 . . 120.0 ?
    C11 C10 H10 . . 120.0 ?
loop_
    _geom_torsion_atom_site_label_1
    _geom_torsion_atom_site_label_2
    _geom_torsion_atom_site_label_3
    _geom_torsion_atom_site_label_4
    _geom_torsion_site_symmetry_1
    _geom_torsion_site_symmetry_2
    _geom_torsion_site_symmetry_3
    _geom_torsion_site_symmetry_4
    _geom_torsion
    _geom_torsion_publ_flag
    C5 N1 C5 C4 7 . . . -0.84(17) ?
    C5 N1 C5 N2 7 . . . 176.1(2) ?
    C6 N2 C5 N1 . . . . 156.80(19) ?
    C6 N2 C5 C4 . . . . -26.3(3) ?
    C12 C7 C8 C9 . . . . -0.6(3) ?
    C6 C7 C8 C9 . . . . 176.7(2) ?
    C5 N2 C6 O1 . . . . -2.8(4) ?
    C5 N2 C6 C7 . . . . 178.16(19) ?
    C12 C7 C6 O1 . . . . 26.8(3) ?
    C8 C7 C6 O1 . . . . -150.6(2) ?
    C12 C7 C6 N2 . . . . -154.2(2) ?
    C8 C7 C6 N2 . . . . 28.4(3) ?
    C8 C7 C12 C11 . . . . -0.7(4) ?
    C6 C7 C12 C11 . . . . -178.2(2) ?
    C4 C3 C4 C5 7 . . . -0.75(15) ?
    N1 C5 C4 C3 . . . . 1.6(3) ?
    N2 C5 C4 C3 . . . . -174.99(17) ?
    C7 C12 C11 C10 . . . . 1.5(4) ?
    C7 C8 C9 C10 . . . . 1.2(3) ?
    C8 C9 C10 C11 . . . . -0.4(4) ?
    C12 C11 C10 C9 . . . . -0.9(4) ?
loop_
    _geom_hbond_atom_site_label_D
    _geom_hbond_atom_site_label_H
    _geom_hbond_atom_site_label_A
    _geom_hbond_site_symmetry_A
    _geom_hbond_distance_DH
    _geom_hbond_distance_HA
    _geom_hbond_distance_DA
    _geom_hbond_angle_DHA
    N2 H2 O1 1_455 0.86 2.25 3.030(2) 151.2
_iucr_refine_instructions_details
;
TITL exp_923 in P4(1)2(1)2
CELL  0.71073   5.0314   5.0314  58.7011   90.000   90.000   90.000
ZERR     4.00   0.0001   0.0001   0.0025    0.000    0.000    0.000
LATT  -1
SYMM  - X, - Y, 1/2 + Z
SYMM  1/2 - Y, 1/2 + X, 1/4 + Z
SYMM  1/2 + Y, 1/2 - X, 3/4 + Z
SYMM  1/2 - X, 1/2 + Y, 1/4 - Z
SYMM  1/2 + X, 1/2 - Y, 3/4 - Z
SYMM    Y,   X, - Z
SYMM  - Y, - X, 1/2 - Z
SFAC  C    H    N    O
UNIT  76   60   12   8
MERG   2
LIST 4
OMIT    -2.00  50.00
TWIN
EQIV  $1  x-1, y, z
HTAB  N2 O1_$1
FMAP   2
PLAN   20
ACTA
BOND
BOND   $H
CONF
L.S.  20
WGHT    0.000000    0.974800
EXTI    0.009094
BASF   0.29934
FVAR       0.46219
MOLE    1
O1    4    1.361811    0.619479    0.048836    11.00000    0.01175    0.02648 =
         0.02307    0.00463   -0.00118   -0.00020
N1    3    0.807342    0.807342    0.000000    10.50000    0.01440    0.01440 =
         0.01185    0.00004   -0.00004    0.00346
N2    3    0.940710    0.642812    0.034755    11.00000    0.01151    0.01783 =
         0.01349    0.00164   -0.00105   -0.00220
AFIX  43
H2    2    0.781921    0.581884    0.036214    11.00000   -1.20000
AFIX   0
C7    1    1.030722    0.365520    0.067782    11.00000    0.01491    0.01374 =
         0.01468   -0.00247    0.00048    0.00231
C5    1    0.985335    0.826478    0.016897    11.00000    0.01640    0.01404 =
         0.01097   -0.00069    0.00077    0.00454
C8    1    0.815975    0.194268    0.064814    11.00000    0.01646    0.01805 =
         0.01671   -0.00039   -0.00133    0.00310
AFIX  43
H8    2    0.717973    0.199711    0.051389    11.00000   -1.20000
AFIX   0
C3    1    1.196932    1.196932    0.000000    10.50000    0.01573    0.01573 =
         0.01617   -0.00108    0.00108   -0.00165
AFIX  43
H3    2    1.327638    1.327628   -0.000001    10.50000   -1.20000
AFIX   0
C6    1    1.125830    0.553757    0.049826    11.00000    0.01745    0.01603 =
         0.00943   -0.00328    0.00028    0.00217
C12   1    1.173849    0.356628    0.088056    11.00000    0.01972    0.01645 =
         0.01429   -0.00133   -0.00064   -0.00163
AFIX  43
H12   2    1.318712    0.468970    0.090083    11.00000   -1.20000
AFIX   0
C4    1    1.185715    1.014941    0.017580    11.00000    0.01438    0.01807 =
         0.01360   -0.00242   -0.00180    0.00183
AFIX  43
H4    2    1.308209    1.018805    0.029440    11.00000   -1.20000
AFIX   0
C11   1    1.102582    0.182146    0.105228    11.00000    0.02617    0.02100 =
         0.01578    0.00073   -0.00387    0.00114
AFIX  43
H11   2    1.196685    0.180231    0.118864    11.00000   -1.20000
AFIX   0
C9    1    0.748024    0.015662    0.081840    11.00000    0.01750    0.01734 =
         0.02106   -0.00148    0.00180    0.00025
AFIX  43
H9    2    0.606578   -0.100654    0.079690    11.00000   -1.20000
AFIX   0
C10   1    0.890248    0.010035    0.102039    11.00000    0.02544    0.01625 =
         0.01839    0.00384    0.00616    0.00240
AFIX  43
H10   2    0.843439   -0.109115    0.113467    11.00000   -1.20000
HKLF 4
REM  exp_923 in P4(1)2(1)2
REM R1 =  0.0441 for   1168 Fo > 4sig(Fo)  and  0.0516 for all   1298 data
REM    112 parameters refined using      0 restraints
END
WGHT      0.0000      0.9749
REM Highest difference peak  0.175,  deepest hole -0.157,  1-sigma level  0.043
Q1    1   1.4736  0.5561  0.0594  11.00000  0.05    0.18
Q2    1   1.1661  0.8288  0.0143  11.00000  0.05    0.16
Q3    1   0.9253  0.4322  0.0302  11.00000  0.05    0.16
Q4    1   0.8357  0.4067  0.0710  11.00000  0.05    0.15
Q5    1   1.0285  1.4463  0.0042  11.00000  0.05    0.14
Q6    1   0.8107 -0.1853  0.1176  11.00000  0.05    0.13
Q7    1   1.2106  0.6369  0.0309  11.00000  0.05    0.13
Q8    1   1.3935  1.1183  0.0352  11.00000  0.05    0.13
Q9    1   0.5605  0.2331  0.0444  11.00000  0.05    0.13
Q10   1   0.7796  0.0637  0.0498  11.00000  0.05    0.13
Q11   1   1.1455  0.0947  0.0937  11.00000  0.05    0.12
Q12   1   1.5432  0.5125  0.0400  11.00000  0.05    0.12
Q13   1   1.1695 -0.0082  0.1248  11.00000  0.05    0.12
Q14   1   1.2751  0.1268  0.0740  11.00000  0.05    0.12
Q15   1   0.7369  0.5866  0.0600  11.00000  0.05    0.12
Q16   1   1.0283  0.9718  0.0221  11.00000  0.05    0.11
Q17   1   1.4752  0.4711  0.0833  11.00000  0.05    0.11
Q18   1   1.0692 -0.0610  0.1263  11.00000  0.05    0.11
Q19   1   1.2688  0.6765  0.0274  11.00000  0.05    0.11
Q20   1   0.6184  0.8365  0.0054  11.00000  0.05    0.11
;
data_global
_journal_date_recd_electronic     2012-12-05
_journal_date_accepted     2012-12-08
_journal_name_full     'Acta Crystallographica, Section E'
_journal_year     2013
_journal_volume     69
_journal_issue      1
_journal_page_first     o102
_journal_page_last     o102
_journal_paper_category     QO
_journal_paper_doi     10.1107/S1600536812050167
_journal_coeditor_code     TK5180
_publ_contact_author_name     'Nader Noshiranzadeh'
_publ_contact_author_address
;
Department of Chemistry, University of Zanjan, 45195-313 Zanjan, Iran
;
_publ_contact_author_email     nadernoshiranzadeh@yahoo.com
_publ_contact_author_fax     '+98 241 5152477'
_publ_contact_author_phone     '+98 241 5152583'
_publ_section_title
;
<i>N</i>,<i>N</i>'-(Pyridine-2,6-diyl)dibenzamide
;
loop_
    _publ_author_name
    _publ_author_footnote
    _publ_author_address
    'Mahboubi Anarjan, Parisa'
;
Additional correspondence author, e-mail: mahboubi_p@yahoo.com.
;
;
Sama Technical and Vocational Training College, Islamic Azad University,
Mamaghan Branch, Mamaghan, Iran
;
    'Noshiranzadeh, Nader' .
;
Department of Chemistry, University of Zanjan, 45195-313 Zanjan, Iran
;
    'Bikas, Rahman' .
;
Department of Chemistry, University of Zanjan, 45195-313 Zanjan, Iran
;
    'Woi\'nska, Magdalena' .
;
Chemistry Department, The University of Warsaw, Pasteura 1, 02093 Warszawa,
Poland
;
    'Wozniak, Krzysztof' .
;
Chemistry Department, The University of Warsaw, Pasteura 1, 02093 Warszawa,
Poland
;
