# Supplementary material for: N,N′-(Pyridine-2,6-di­yl)dibenzamide
Source: Acta Crystallogr Sect E Struct Rep Online. 2012 Dec 19;69(Pt 1):o102. doi: 10.1107/S1600536812050167 (PMC3588231; doi:10.1107/S1600536812050167)
Supplement: Supplementary file 2 [file e-69-0o102-Isup2.hkl]

# 
# h,k,l, Fc-squared, Fo-squared, sigma(Fo-squared) and status flag 
# 
data_I
_shelx_title ' exp_923 in P4(1)2(1)2' 
_shelx_refln_list_code          4 
_shelx_F_calc_maximum      120.72 
_exptl_crystal_F_000       664.00 
_reflns_d_resolution_high  0.8426 
 
loop_ 
 _symmetry_equiv_pos_as_xyz 
 'x, y, z' 
 '-x, -y, z+1/2' 
 '-y+1/2, x+1/2, z+1/4' 
 'y+1/2, -x+1/2, z+3/4' 
 '-x+1/2, y+1/2, -z+1/4' 
 'x+1/2, -y+1/2, -z+3/4' 
 'y, x, -z' 
 '-y, -x, -z+1/2' 
 
_cell_length_a     5.0314 
_cell_length_b     5.0314 
_cell_length_c    58.7011 
_cell_angle_alpha  90.000 
_cell_angle_beta   90.000 
_cell_angle_gamma  90.000 
 
_shelx_F_squared_multiplier     1.000 
 
loop_ 
 _refln_index_h 
 _refln_index_k 
 _refln_index_l 
 _refln_F_squared_calc 
 _refln_F_squared_meas 
 _refln_F_squared_sigma 
 _refln_observed_status 
   1   1   0      363.62      379.88     10.11 o 
   0   2   0      163.36      157.76      7.99 o 
   1   2   0     2588.58     2635.28     59.69 o 
   2   2   0      591.98      571.66     15.81 o 
   1   3   0      445.88      471.74     12.32 o 
   2   3   0      113.95      101.67      5.71 o 
   3   3   0      217.10      209.07     13.34 o 
   0   4   0      401.21      379.45     20.02 o 
   1   4   0       65.53       70.18      5.62 o 
   2   4   0      510.64      505.36     16.32 o 
   3   4   0        0.28        4.27      4.37 o 
   4   4   0        1.91       12.33     11.98 o 
   1   5   0      368.55      384.13     14.29 o 
   2   5   0     1023.28     1007.68     31.59 o 
   3   5   0       71.83       79.65     11.32 o 
   0   1   1       36.86       34.21      2.72 o 
   1   1   1      130.89      136.05      3.75 o 
  -1   2   1      180.85      171.35      5.48 o 
   0   2   1      433.19      420.66     11.85 o 
   1   2   1      180.76      171.91      5.24 o 
   2   2   1        4.35       13.72      3.46 o 
  -2   3   1      145.15      151.22      7.41 o 
  -1   3   1      269.18      297.72      8.58 o 
   0   3   1       31.14       35.74      3.76 o 
   1   3   1      269.28      283.61      8.41 o 
   2   3   1      145.15      150.61      9.05 o 
   3   3   1       19.24       15.80      5.67 o 
  -3   4   1      200.36      200.85     11.84 o 
  -2   4   1      122.87      124.85      8.54 o 
  -1   4   1      165.51      170.94     10.60 o 
   0   4   1        3.59        3.77      3.01 o 
   1   4   1      165.52      178.80      9.22 o 
   2   4   1      122.82      110.68      7.60 o 
   3   4   1      200.38      186.13     12.10 o 
   4   4   1        7.96        9.02     10.51 o 
  -3   5   1       30.70       27.33      9.28 o 
  -2   5   1       77.60       93.22      9.15 o 
  -1   5   1        8.32        8.92      5.12 o 
   0   5   1      226.59      241.68     15.92 o 
   1   5   1        8.30       13.28      5.73 o 
   2   5   1       77.53       95.20      9.58 o 
   3   5   1       30.71       21.55      9.62 o 
   0   1   2     6214.70     5949.31    132.26 o 
   1   1   2      507.87      489.47     11.49 o 
  -1   2   2     1502.30     1555.79     35.56 o 
   0   2   2      576.19      548.19     14.87 o 
   1   2   2     1502.23     1540.74     35.07 o 
   2   2   2      975.24      918.49     21.93 o 
  -2   3   2       29.62       36.98      3.72 o 
  -1   3   2      212.62      218.95      7.19 o 
   0   3   2       66.58       67.16      4.07 o 
   1   3   2      212.83      221.01      6.90 o 
   2   3   2       29.60       31.05      3.93 o 
   3   3   2       15.41       21.27      6.62 o 
  -3   4   2      335.27      309.36     14.43 o 
  -2   4   2       54.51       51.33      6.00 o 
  -1   4   2       70.15       68.12      5.27 o 
   0   4   2       30.84       26.72      4.41 o 
   1   4   2       70.18       73.20      5.75 o 
   2   4   2       54.48       51.37      6.69 o 
   3   4   2      335.26      292.28     15.99 o 
   4   4   2        0.16        6.21      6.28 o 
  -3   5   2       31.29       26.76     10.13 o 
  -2   5   2      188.50      205.50     16.71 o 
  -1   5   2      254.73      268.87     13.58 o 
   0   5   2     1956.24     2028.17     52.07 o 
   1   5   2      254.49      251.13     11.77 o 
   2   5   2      188.41      190.93     17.05 o 
   3   5   2       31.34       47.43     13.08 o 
   0   1   3        8.32        4.38      2.32 o 
   1   1   3    10475.14    10771.17    238.25 o 
  -1   2   3       62.60       62.89      3.37 o 
   0   2   3      358.42      373.94     11.22 o 
   1   2   3       62.65       63.45      3.20 o 
   2   2   3      267.02      274.59      8.33 o 
  -2   3   3       84.82       78.36      4.67 o 
  -1   3   3      360.73      364.18     11.25 o 
   0   3   3      920.49      907.55     22.40 o 
   1   3   3      360.76      358.13     10.25 o 
   2   3   3       84.98       80.48      5.30 o 
   3   3   3      114.48      122.88      7.92 o 
  -3   4   3      245.80      245.08     13.21 o 
  -2   4   3      131.37      130.33      7.90 o 
  -1   4   3      381.74      383.68     12.14 o 
   0   4   3        3.24        4.84      3.17 o 
   1   4   3      381.82      379.57     13.25 o 
   2   4   3      131.44      138.47     11.15 o 
   3   4   3      245.98      242.86     14.36 o 
   4   4   3       11.82       18.49      9.60 o 
  -3   5   3      136.18       98.50     21.78 o 
  -2   5   3       41.64       40.27     10.82 o 
  -1   5   3      209.29      228.35     13.36 o 
   0   5   3       14.75       33.99     12.62 o 
   1   5   3      209.16      220.97     11.10 o 
   2   5   3       41.66       36.88      7.86 o 
   3   5   3      136.19      123.79     13.95 o 
   0   1   4     8080.89     7952.44    177.59 o 
   1   1   4      135.52      119.03      4.03 o 
  -1   2   4      626.17      635.17     15.50 o 
   0   2   4       84.95       82.08      5.15 o 
   1   2   4      625.82      642.69     16.55 o 
   2   2   4       31.10       34.02      3.54 o 
  -2   3   4       45.15       41.88      3.87 o 
  -1   3   4      352.11      369.34     11.79 o 
   0   3   4      568.12      557.76     14.50 o 
   1   3   4      352.11      379.72     10.93 o 
   2   3   4       45.13       36.84      4.41 o 
   3   3   4       14.70       13.05      6.84 o 
  -3   4   4      334.11      316.56     18.18 o 
  -2   4   4      245.87      254.03     11.07 o 
  -1   4   4      253.76      261.32      9.40 o 
   0   4   4       14.83       21.78      3.55 o 
   1   4   4      253.69      260.77      9.33 o 
   2   4   4      245.90      233.01     10.54 o 
   3   4   4      334.13      325.70     15.08 o 
   4   4   4        0.00        4.49      4.85 o 
  -3   5   4      202.98      193.19     17.13 o 
  -2   5   4       27.18       31.37     12.67 o 
  -1   5   4      589.10      618.85     19.99 o 
   0   5   4      333.91      357.75     13.64 o 
   1   5   4      588.95      614.94     19.98 o 
   2   5   4       27.22       27.78      7.05 o 
   3   5   4      203.03      211.97     16.78 o 
   0   1   5      359.13      315.72      8.07 o 
   1   1   5     1314.29     1310.70     30.34 o 
  -1   2   5     2299.32     2339.03     52.78 o 
   0   2   5      861.92      846.74     27.89 o 
   1   2   5     2300.08     2320.44     52.57 o 
   2   2   5       62.18       59.00      4.38 o 
  -2   3   5       35.50       37.50      4.08 o 
  -1   3   5       66.18       69.20      4.04 o 
   0   3   5       43.97       41.07      3.99 o 
   1   3   5       66.22       68.18      4.17 o 
   2   3   5       35.61       35.39      4.18 o 
   3   3   5        0.21        5.08      4.25 o 
  -3   4   5       59.73       45.52      8.79 o 
  -2   4   5       82.71      107.75      8.63 o 
  -1   4   5       13.57       19.34      4.06 o 
   0   4   5       35.27       27.77      4.53 o 
   1   4   5       13.54       13.95      4.18 o 
   2   4   5       82.50       78.06     11.42 o 
   3   4   5       59.76       46.89     12.87 o 
   4   4   5       10.66        8.92      7.12 o 
  -3   5   5      136.19       98.52     13.16 o 
  -2   5   5        2.74       18.02      6.84 o 
  -1   5   5       42.39       73.56     10.41 o 
   0   5   5       28.37       23.83      8.37 o 
   1   5   5       42.41       49.54      7.12 o 
   2   5   5        2.74       13.50     10.76 o 
   3   5   5      136.24      129.69     14.52 o 
   0   1   6        1.06        2.02      1.58 o 
   1   1   6     1383.39     1368.99     31.14 o 
  -1   2   6        4.23       10.86      3.23 o 
   0   2   6        1.32        6.39      3.28 o 
   1   2   6        4.22       10.90      2.91 o 
   2   2   6     1157.68     1236.95     29.74 o 
  -2   3   6      170.82      174.40      7.03 o 
  -1   3   6      201.70      211.92      7.72 o 
   0   3   6      317.84      298.35      9.23 o 
   1   3   6      201.47      187.73      6.88 o 
   2   3   6      170.63      180.05     10.53 o 
   3   3   6       16.39        7.21      5.05 o 
  -3   4   6      215.96      176.32     14.32 o 
  -2   4   6      314.01      309.92     12.42 o 
  -1   4   6       19.12       17.78      4.01 o 
   0   4   6      220.51      261.41      9.55 o 
   1   4   6       19.16        8.10      3.80 o 
   2   4   6      313.97      333.67     13.41 o 
   3   4   6      215.85      187.61     14.53 o 
   4   4   6      302.23      284.71     16.43 o 
  -3   5   6       12.05       19.65      9.75 o 
  -2   5   6       61.63       57.39      9.11 o 
  -1   5   6      148.92      156.25     11.60 o 
   0   5   6       11.53       16.51      6.13 o 
   1   5   6      148.84      145.71     10.60 o 
   2   5   6       61.70       47.83      8.87 o 
   3   5   6       12.06       23.14      9.63 o 
   0   1   7     7308.78     7470.32    165.06 o 
   1   1   7     4774.77     4493.05     99.81 o 
  -1   2   7     1152.69     1150.88     26.94 o 
   0   2   7     2240.33     2177.43     49.60 o 
   1   2   7     1152.21     1130.73     26.43 o 
   2   2   7     2103.37     2208.67     52.72 o 
  -2   3   7      168.69      175.84      6.97 o 
  -1   3   7      567.39      573.75     15.12 o 
   0   3   7      649.44      649.92     18.08 o 
   1   3   7      567.42      565.71     14.99 o 
   2   3   7      168.40      177.72      7.60 o 
   3   3   7       29.77       35.04      5.66 o 
  -3   4   7       10.55        5.73      4.29 o 
  -2   4   7      933.51      919.21     25.36 o 
  -1   4   7       44.18       47.55      5.16 o 
   0   4   7      311.60      324.40     11.02 o 
   1   4   7       44.25       47.48      5.56 o 
   2   4   7      933.52      903.84     30.56 o 
   3   4   7       10.55       21.06     11.21 o 
   4   4   7       20.03       14.99      9.04 o 
  -3   5   7       66.04       65.21     11.97 o 
  -2   5   7      205.59      190.16     12.49 o 
  -1   5   7       93.06       84.48      9.26 o 
   0   5   7      751.29      752.39     42.38 o 
   1   5   7       93.07       80.56      7.24 o 
   2   5   7      205.66      197.53     16.43 o 
   3   5   7       66.17       57.14     11.49 o 
   0   0   8     4171.34     4216.57    104.11 o 
   0   1   8     1658.23     1479.55     33.49 o 
   1   1   8     4466.50     4263.64     96.75 o 
  -1   2   8      616.83      606.50     15.13 o 
   0   2   8      132.04      150.29      5.13 o 
   1   2   8      616.83      612.18     15.13 o 
   2   2   8        0.68        4.72      5.38 o 
  -2   3   8      415.47      415.46     11.92 o 
  -1   3   8       76.89       89.84      6.33 o 
   0   3   8      595.88      630.95     16.46 o 
   1   3   8       76.99       90.29      4.73 o 
   2   3   8      415.69      432.04     12.97 o 
   3   3   8      835.91      816.70     22.54 o 
  -3   4   8       26.68       40.22      7.91 o 
  -2   4   8      272.52      287.63     11.36 o 
  -1   4   8      926.73      924.85     23.45 o 
   0   4   8      424.36      428.31     12.54 o 
   1   4   8      926.86      928.74     23.92 o 
   2   4   8      272.56      284.61     11.92 o 
   3   4   8       26.71       41.65      9.07 o 
   4   4   8       65.71       57.91     12.67 o 
  -3   5   8      247.02      262.42     17.99 o 
  -2   5   8      257.76      253.06     14.34 o 
  -1   5   8       99.39       87.09     13.37 o 
   0   5   8       80.87       91.77     10.27 o 
   1   5   8       99.35       97.07      8.01 o 
   2   5   8      257.78      279.44     16.24 o 
   3   5   8      246.97      226.81     15.49 o 
   0   1   9     7118.22     7039.78    154.60 o 
   1   1   9     5894.19     5755.52    127.52 o 
  -1   2   9      309.03      326.31      9.02 o 
   0   2   9      655.69      657.69     17.09 o 
   1   2   9      308.96      314.54      9.05 o 
   2   2   9      481.92      496.35     14.79 o 
  -2   3   9      196.92      194.21      7.24 o 
  -1   3   9      198.38      198.72      8.13 o 
   0   3   9        2.68        6.14      4.65 o 
   1   3   9      198.39      200.53      7.09 o 
   2   3   9      196.80      199.97      8.19 o 
   3   3   9       37.06       32.03      5.66 o 
  -3   4   9       79.96       85.80      9.10 o 
  -2   4   9      350.45      371.74     13.14 o 
  -1   4   9       67.89       78.50      5.63 o 
   0   4   9       25.81       29.43      4.97 o 
   1   4   9       67.89       90.13      6.33 o 
   2   4   9      350.38      372.92     13.72 o 
   3   4   9       80.03       74.19      8.64 o 
   4   4   9       27.52        8.28      7.69 o 
  -3   5   9        9.23       32.38     12.21 o 
  -2   5   9       13.17       14.13      7.42 o 
  -1   5   9      298.82      292.88     12.98 o 
   0   5   9       91.53       85.21     10.48 o 
   1   5   9      298.59      304.46     12.75 o 
   2   5   9       13.18       12.05      6.97 o 
   3   5   9        9.21       10.17      6.69 o 
   0   1  10    14573.78    15379.20    339.17 o 
   1   1  10    12979.71    13404.29    294.84 o 
  -1   2  10       15.14       25.00      2.91 o 
   0   2  10      468.73      449.52     12.79 o 
   1   2  10       15.14       23.05      3.29 o 
   2   2  10     2266.10     2327.50     53.17 o 
  -2   3  10      135.48      122.32      5.68 o 
  -1   3  10       21.47       29.79      3.28 o 
   0   3  10     1279.69     1305.66     32.50 o 
   1   3  10       21.52       21.54      3.48 o 
   2   3  10      135.41      139.64      6.95 o 
   3   3  10       87.21       90.11      6.50 o 
  -3   4  10       24.86       14.94      7.65 o 
  -2   4  10      249.79      256.44     10.68 o 
  -1   4  10      139.23      148.15      9.46 o 
   0   4  10       30.80       38.65      4.20 o 
   1   4  10      139.17      154.46      7.97 o 
   2   4  10      249.87      249.41     11.01 o 
   3   4  10       24.93       25.99      8.35 o 
   4   4  10        0.00        9.36     10.83 o 
  -3   5  10       50.59       32.57     14.63 o 
  -2   5  10       21.12       18.94      7.76 o 
  -1   5  10      318.08      310.93     14.97 o 
   0   5  10      119.63      117.21      9.07 o 
   1   5  10      318.00      328.23     13.43 o 
   2   5  10       21.13        9.47      5.51 o 
   3   5  10       50.63       39.19     10.16 o 
   0   1  11      428.32      404.23     10.53 o 
   1   1  11     5450.81     5402.28    120.02 o 
  -1   2  11      799.54      819.55     19.66 o 
   0   2  11      848.89      830.21     24.26 o 
   1   2  11      799.42      811.83     19.67 o 
   2   2  11     1294.21     1397.13     33.60 o 
  -2   3  11      297.99      291.80      9.33 o 
  -1   3  11      144.17      151.74      6.70 o 
   0   3  11     1246.49     1302.11     32.27 o 
   1   3  11      144.09      146.59      5.97 o 
   2   3  11      298.07      295.04     12.04 o 
   3   3  11       61.70       50.55      5.74 o 
  -3   4  11       69.44       56.65      9.36 o 
  -2   4  11       12.55        8.45      4.60 o 
  -1   4  11      965.18      951.41     24.12 o 
   0   4  11      358.68      378.13     13.01 o 
   1   4  11      965.21      990.33     25.41 o 
   2   4  11       12.54       16.56      5.78 o 
   3   4  11       69.41       52.32      9.49 o 
   4   4  11        4.84       14.51      9.51 o 
  -3   5  11       55.21       56.27     10.91 o 
  -2   5  11       53.47       54.46      8.99 o 
  -1   5  11      283.84      277.30     13.15 o 
   0   5  11      313.97      307.74     18.56 o 
   1   5  11      283.56      279.10     12.65 o 
   2   5  11       53.47       45.99      9.90 o 
   3   5  11       55.20       71.51     10.17 o 
   0   0  12     1249.93     1148.16     28.18 o 
   0   1  12      310.65      301.86      7.60 o 
   1   1  12      220.36      194.26      5.94 o 
  -1   2  12      467.82      463.22     13.30 o 
   0   2  12     1109.10     1097.46     30.90 o 
   1   2  12      467.62      462.24     12.26 o 
   2   2  12       22.36       19.43      2.76 o 
  -2   3  12       63.20       51.94      4.52 o 
  -1   3  12       35.31       28.19      4.12 o 
   0   3  12      220.21      205.48      7.57 o 
   1   3  12       35.34       31.80      3.76 o 
   2   3  12       63.08       59.43      5.06 o 
   3   3  12      336.33      357.09     13.01 o 
  -3   4  12       82.22       78.07      8.93 o 
  -2   4  12      104.73      104.02      8.61 o 
  -1   4  12      501.53      527.06     15.05 o 
   0   4  12     1049.02     1055.28     26.14 o 
   1   4  12      501.68      513.92     15.47 o 
   2   4  12      104.77       94.65      7.19 o 
   3   4  12       82.21       72.07      8.71 o 
   4   4  12        0.00        8.84     10.33 o 
  -3   5  12      122.57      117.28     16.17 o 
  -2   5  12      272.25      241.03     16.65 o 
  -1   5  12       44.39       38.70      7.11 o 
   0   5  12      143.25      144.39      9.58 o 
   1   5  12       44.35       40.39      7.24 o 
   2   5  12      272.29      283.42     13.48 o 
   3   5  12      122.59      111.44     11.80 o 
   0   1  13      326.65      297.80      8.18 o 
   1   1  13     1707.05     1600.06     36.19 o 
  -1   2  13      736.06      718.36     17.58 o 
   0   2  13     2808.50     2794.13     64.46 o 
   1   2  13      736.30      713.01     19.09 o 
   2   2  13      350.04      318.31      9.59 o 
  -2   3  13      192.69      187.16      7.48 o 
  -1   3  13      120.71      102.16      5.35 o 
   0   3  13       34.32       42.68      4.82 o 
   1   3  13      120.94      112.82      6.85 o 
   2   3  13      192.60      186.10      9.04 o 
   3   3  13      510.73      504.04     15.69 o 
  -3   4  13       42.41       42.39      8.09 o 
  -2   4  13       62.05       59.56      7.29 o 
  -1   4  13       85.48       89.56      6.35 o 
   0   4  13      911.54      929.38     24.91 o 
   1   4  13       85.55       90.07      7.28 o 
   2   4  13       62.05       44.89      6.27 o 
   3   4  13       42.41       33.44     13.23 o 
   4   4  13       59.68       31.60     10.68 o 
  -3   5  13       54.54       53.72     14.99 o 
  -2   5  13      195.75      187.39     12.58 o 
  -1   5  13       66.91       61.73      7.55 o 
   0   5  13       80.85       80.09     11.26 o 
   1   5  13       66.91       69.74      9.97 o 
   2   5  13      195.80      187.15     11.71 o 
   3   5  13       54.58       55.48      9.85 o 
   0   1  14        3.32        7.17      2.33 o 
   1   1  14       10.56        6.37      2.16 o 
  -1   2  14     1127.90     1128.08     27.07 o 
   0   2  14      407.81      415.36     11.92 o 
   1   2  14     1128.02     1086.87     25.70 o 
   2   2  14       22.76       22.78      2.72 o 
  -2   3  14      211.76      211.56      8.28 o 
  -1   3  14       50.35       50.19      4.20 o 
   0   3  14      444.62      461.43     13.12 o 
   1   3  14       50.38       42.33      3.97 o 
   2   3  14      211.73      198.97      9.67 o 
   3   3  14      177.61      195.52     11.76 o 
  -3   4  14       40.52       36.54      8.31 o 
  -2   4  14      115.81      120.84      7.73 o 
  -1   4  14        9.64       14.92      4.24 o 
   0   4  14       30.25       29.94      4.82 o 
   1   4  14        9.63        6.04      3.73 o 
   2   4  14      115.80      111.37     11.62 o 
   3   4  14       40.53       50.97     13.54 o 
   4   4  14        4.48       21.44     11.87 o 
  -3   5  14       13.14       16.06      7.83 o 
  -2   5  14      244.24      235.70     21.57 o 
  -1   5  14       46.04       65.77      8.01 o 
   0   5  14      543.19      544.33     18.35 o 
   1   5  14       46.11       59.38      8.75 o 
   2   5  14      244.29      207.29     13.87 o 
   3   5  14       13.11       13.08      7.65 o 
   0   1  15      637.83      580.90     14.70 o 
   1   1  15     1382.49     1375.35     31.27 o 
  -1   2  15      883.12      903.19     22.09 o 
   0   2  15     1428.93     1379.79     33.35 o 
   1   2  15      882.83      883.67     20.96 o 
   2   2  15       13.75        9.41      2.92 o 
  -2   3  15      320.63      322.25     10.80 o 
  -1   3  15      614.66      648.82     17.23 o 
   0   3  15     2166.81     2176.08     51.38 o 
   1   3  15      614.95      632.58     16.55 o 
   2   3  15      320.58      333.75     12.66 o 
   3   3  15     1143.25     1091.61     29.05 o 
  -3   4  15      308.59      313.98     14.06 o 
  -2   4  15      178.90      195.54      9.00 o 
  -1   4  15       57.77       64.43      5.29 o 
   0   4  15       13.45       15.90      7.08 o 
   1   4  15       57.65       51.63      5.35 o 
   2   4  15      178.98      181.81     10.31 o 
   3   4  15      308.32      297.79     15.55 o 
   4   4  15      227.98      244.73     17.24 o 
  -3   5  15       10.41       16.16      8.25 o 
  -2   5  15       62.65       66.22      9.33 o 
  -1   5  15      669.32      677.12     22.17 o 
   0   5  15       77.62      103.27     13.64 o 
   1   5  15      668.94      657.67     23.66 o 
   2   5  15       62.71       71.61      9.10 o 
   3   5  15       10.40       15.13      8.26 o 
   0   0  16      167.08      108.94      7.56 o 
   0   1  16     1341.23     1218.04     27.98 o 
   1   1  16        7.57        9.66      2.15 o 
  -1   2  16       56.15       58.71      4.48 o 
   0   2  16     1469.94     1540.25     36.35 o 
   1   2  16       56.14       50.77      3.24 o 
   2   2  16     1126.42     1089.63     28.94 o 
  -2   3  16      156.49      150.59      6.82 o 
  -1   3  16      568.78      555.67     15.99 o 
   0   3  16      107.38      121.49      5.81 o 
   1   3  16      568.76      561.62     15.17 o 
   2   3  16      156.57      165.24     11.17 o 
   3   3  16     1473.52     1452.07     36.23 o 
  -3   4  16       16.01       10.07      5.96 o 
  -2   4  16       15.30       19.59      5.34 o 
  -1   4  16      117.01      111.85      6.30 o 
   0   4  16       13.28        8.95      4.84 o 
   1   4  16      116.85      117.45      7.20 o 
   2   4  16       15.28       31.72      8.57 o 
   3   4  16       16.03       47.03      9.53 o 
   4   4  16        9.99       13.41     11.91 o 
  -2   5  16       43.16       40.82      8.47 o 
  -1   5  16       47.30       57.00      9.26 o 
   0   5  16      339.91      329.87     16.35 o 
   1   5  16       47.35       59.44      7.44 o 
   2   5  16       43.18       37.64     11.00 o 
   0   1  17      145.28      167.56      6.71 o 
   1   1  17       99.48       84.79      3.41 o 
  -1   2  17     1105.85     1142.55     27.74 o 
   0   2  17     2073.71     2198.88     51.22 o 
   1   2  17     1105.15     1115.86     26.58 o 
   2   2  17     2301.48     2208.91     52.06 o 
  -2   3  17      713.95      718.48     19.10 o 
  -1   3  17       93.32      103.15      9.80 o 
   0   3  17      186.68      193.19      8.34 o 
   1   3  17       93.14       95.87      6.02 o 
   2   3  17      713.73      682.39     18.90 o 
   3   3  17       10.93       33.56     10.03 o 
  -3   4  17       29.27       24.09      6.86 o 
  -2   4  17       91.10       92.62      7.05 o 
  -1   4  17      419.98      425.41     13.82 o 
   0   4  17      307.81      321.13     13.36 o 
   1   4  17      420.14      430.56     13.72 o 
   2   4  17       91.26       75.21      7.26 o 
   3   4  17       29.23       17.06      8.93 o 
   4   4  17        1.79       15.88     18.48 o 
  -2   5  17       48.15       52.08     12.63 o 
  -1   5  17      133.56      141.36     10.14 o 
   0   5  17       61.60       65.96     15.08 o 
   1   5  17      133.56      134.98     12.18 o 
   2   5  17       48.17       36.94      9.45 o 
   0   1  18       43.79       45.82      3.58 o 
   1   1  18      275.36      251.34      6.84 o 
  -1   2  18      306.43      307.72     10.96 o 
   0   2  18      181.30      184.98      6.69 o 
   1   2  18      306.41      304.23      8.39 o 
   2   2  18      634.63      629.69     17.54 o 
  -2   3  18      529.34      543.50     16.92 o 
  -1   3  18      487.26      461.17     13.66 o 
   0   3  18     1544.96     1594.54     37.68 o 
   1   3  18      487.44      478.16     13.81 o 
   2   3  18      529.13      542.33     15.73 o 
   3   3  18      226.53      232.68      9.99 o 
  -3   4  18       83.59       95.28      9.54 o 
  -2   4  18      199.64      219.14     10.80 o 
  -1   4  18      104.63      103.66      6.74 o 
   0   4  18      441.33      434.64     14.13 o 
   1   4  18      104.70      117.54      6.92 o 
   2   4  18      199.68      188.74      9.68 o 
   3   4  18       83.59       88.04      9.33 o 
   4   4  18       13.28       40.63     11.98 o 
  -2   5  18       75.03       70.60      9.84 o 
  -1   5  18       59.30       64.21     10.47 o 
   0   5  18       25.98       27.08      6.91 o 
   1   5  18       59.36       55.61      8.87 o 
   2   5  18       75.12       74.46      9.53 o 
   0   1  19     1648.50     1558.34     38.05 o 
   1   1  19      229.44      224.87      6.79 o 
  -1   2  19      311.02      309.72     10.24 o 
   0   2  19     1463.24     1518.03     36.52 o 
   1   2  19      310.85      322.84      9.80 o 
   2   2  19      974.64     1039.31     26.39 o 
  -2   3  19     1826.17     1837.74     43.52 o 
  -1   3  19      479.37      498.40     14.30 o 
   0   3  19        1.47        6.15      5.04 o 
   1   3  19      479.32      498.19     13.62 o 
   2   3  19     1826.22     1813.55     42.90 o 
   3   3  19      176.48      190.90     10.43 o 
  -3   4  19       35.46       35.93      7.21 o 
  -2   4  19      303.37      295.13     11.22 o 
  -1   4  19      142.22      144.28      7.86 o 
   0   4  19      278.14      298.64     18.16 o 
   1   4  19      142.19      143.06      7.80 o 
   2   4  19      303.12      291.17     11.91 o 
   3   4  19       35.45       35.18      9.58 o 
   4   4  19      718.45      682.86     28.02 o 
  -2   5  19       19.10       26.12      8.46 o 
  -1   5  19       20.43       24.90      7.87 o 
   0   5  19      202.08      191.05     12.31 o 
   1   5  19       20.41       11.06      6.43 o 
   2   5  19       19.10       33.93      7.57 o 
   0   0  20     4692.08     4649.95    161.58 o 
   0   1  20      124.40      108.82      6.28 o 
   1   1  20     1297.32     1346.57     30.86 o 
  -1   2  20     1876.61     1895.62     44.04 o 
   0   2  20      195.91      208.37      7.00 o 
   1   2  20     1876.51     1866.39     42.75 o 
   2   2  20     1203.91     1156.13     28.91 o 
  -2   3  20       75.95      114.57     10.21 o 
  -1   3  20      216.58      218.46      8.36 o 
   0   3  20      520.87      554.82     15.62 o 
   1   3  20      216.45      220.32      8.70 o 
   2   3  20       75.78       94.86      6.17 o 
   3   3  20      386.69      427.76     14.31 o 
  -3   4  20       67.39       73.17      9.86 o 
  -2   4  20       32.20       40.85      5.81 o 
  -1   4  20      419.89      432.20     14.60 o 
   0   4  20      928.28      958.86     25.34 o 
   1   4  20      419.93      416.11     13.20 o 
   2   4  20       32.19       37.51      6.12 o 
   3   4  20       67.38       62.12     16.16 o 
   4   4  20       10.70       16.80     10.54 o 
  -2   5  20      186.70      170.23     15.33 o 
  -1   5  20       34.69       29.53      6.98 o 
   0   5  20        0.81        4.05      3.94 o 
   1   5  20       34.68       39.42      9.28 o 
   2   5  20      186.78      185.55     10.77 o 
   0   1  21       10.73       13.05      7.98 o 
   1   1  21      347.26      352.29     11.10 o 
  -1   2  21       33.91       36.93      3.63 o 
   0   2  21       69.95       72.28      4.93 o 
   1   2  21       33.93       35.52      3.05 o 
   2   2  21      161.62      186.26      7.45 o 
  -2   3  21      526.96      504.08     15.22 o 
  -1   3  21      239.87      248.99      9.34 o 
   0   3  21        1.52        2.97      3.04 o 
   1   3  21      239.97      263.32     10.94 o 
   2   3  21      527.11      512.16     15.63 o 
   3   3  21        3.68        2.93      2.99 o 
  -3   4  21      245.56      241.44     12.77 o 
  -2   4  21      309.20      280.98     13.11 o 
  -1   4  21       68.08       74.75      6.76 o 
   0   4  21       46.94       38.77      7.84 o 
   1   4  21       68.03       71.40      6.00 o 
   2   4  21      309.15      289.83     13.49 o 
   3   4  21      245.48      235.57     16.96 o 
   4   4  21      113.56      127.67     13.64 o 
  -2   5  21       45.64       36.71     10.37 o 
  -1   5  21       65.93       58.29      8.53 o 
   0   5  21        0.07        6.45      5.76 o 
   1   5  21       65.92       58.47      7.76 o 
   2   5  21       45.70       48.15      7.61 o 
   0   1  22     4640.21     4642.90    103.29 o 
   1   1  22      419.80      437.16     12.07 o 
  -1   2  22      563.10      547.76     13.96 o 
   0   2  22       47.36       52.87      4.13 o 
   1   2  22      563.30      538.67     13.57 o 
   2   2  22      180.93      160.12      5.95 o 
  -2   3  22      296.25      289.00     10.32 o 
  -1   3  22     1026.59     1027.73     26.02 o 
   0   3  22        0.36        4.50      5.35 o 
   1   3  22     1026.67      997.78     24.46 o 
   2   3  22      296.29      299.50     10.15 o 
   3   3  22       45.41       24.74      6.62 o 
  -3   4  22       26.18       17.30      6.92 o 
  -2   4  22      243.15      260.05     10.97 o 
  -1   4  22      496.60      495.05     16.59 o 
   0   4  22      608.00      590.84     19.52 o 
   1   4  22      496.71      481.63     19.37 o 
   2   4  22      243.20      231.95     11.41 o 
   3   4  22       26.11       31.30      8.16 o 
   4   4  22      314.04      322.21     18.57 o 
  -2   5  22      131.44      127.65     12.16 o 
  -1   5  22      151.57      133.88     10.32 o 
   0   5  22       31.22       11.85      9.58 o 
   1   5  22      151.49      141.28      9.83 o 
   2   5  22      131.40      120.28     11.55 o 
   0   1  23     1262.66     1295.61     32.88 o 
   1   1  23     3299.71     3392.11     75.99 o 
  -1   2  23      224.20      207.16      7.96 o 
   0   2  23        8.81       20.83      4.94 o 
   1   2  23      223.97      214.25      7.83 o 
   2   2  23      653.99      605.99     15.50 o 
  -2   3  23      526.18      507.95     15.06 o 
  -1   3  23      212.74      225.51      8.51 o 
   0   3  23      127.20      114.44      8.00 o 
   1   3  23      212.77      212.14      8.12 o 
   2   3  23      526.34      519.11     14.86 o 
   3   3  23       26.14       21.31      5.33 o 
  -3   4  23      448.53      444.64     17.33 o 
  -2   4  23      271.46      264.31     11.90 o 
  -1   4  23      345.71      356.28     13.12 o 
   0   4  23       15.37        7.65      6.16 o 
   1   4  23      345.95      363.22     12.82 o 
   2   4  23      271.45      264.36     13.72 o 
   3   4  23      448.53      441.63     17.39 o 
  -2   5  23        1.19       13.74     11.13 o 
  -1   5  23      207.46      201.76     12.92 o 
   0   5  23      171.08      166.93     16.81 o 
   1   5  23      207.52      201.99     11.83 o 
   2   5  23        1.19       14.29     11.42 o 
   0   0  24       50.21       30.25      5.89 o 
   0   1  24        7.71       10.38      4.40 o 
   1   1  24     1590.87     1606.17     38.38 o 
  -1   2  24      268.26      270.97      8.33 o 
   0   2  24      599.53      675.76     16.88 o 
   1   2  24      268.31      265.14      8.40 o 
   2   2  24       37.00       52.39      4.75 o 
  -2   3  24       47.19       54.72      5.38 o 
  -1   3  24      166.94      173.96      7.56 o 
   0   3  24        6.79        2.73      2.57 o 
   1   3  24      167.00      164.31      6.44 o 
   2   3  24       47.26       39.82      5.09 o 
   3   3  24      197.07      186.82     10.06 o 
  -3   4  24      408.25      399.23     16.43 o 
  -2   4  24      145.44      161.75     11.45 o 
  -1   4  24      495.74      502.55     16.03 o 
   0   4  24       49.15       70.01      7.70 o 
   1   4  24      495.68      493.44     15.52 o 
   2   4  24      145.28      155.91     11.77 o 
   3   4  24      408.22      412.74     20.71 o 
  -2   5  24       65.21       48.54      9.08 o 
  -1   5  24      120.11      127.48     10.34 o 
   0   5  24        1.84        4.28      4.35 o 
   1   5  24      120.09      119.73      9.47 o 
   2   5  24       65.25       61.73      8.60 o 
   0   1  25      535.30      530.27     15.04 o 
   1   1  25        5.69       37.48      5.50 o 
  -1   2  25      538.59      521.19     13.81 o 
   0   2  25       29.03       43.72      7.05 o 
   1   2  25      538.63      519.15     13.95 o 
   2   2  25       72.77       66.32      4.32 o 
  -2   3  25      276.99      277.68      9.73 o 
  -1   3  25      460.43      444.78     13.62 o 
   0   3  25       96.69       92.84      7.50 o 
   1   3  25      460.46      438.12     12.56 o 
   2   3  25      277.14      278.81      9.98 o 
   3   3  25      119.01      110.37      7.78 o 
  -3   4  25       38.68       38.33      7.78 o 
  -2   4  25       14.51       24.85      5.99 o 
  -1   4  25       91.45      102.13     11.02 o 
   0   4  25      354.22      348.07     16.05 o 
   1   4  25       91.35      106.30      7.03 o 
   2   4  25       14.58       25.40      7.13 o 
   3   4  25       38.71       43.89      8.95 o 
  -2   5  25       32.67       15.15      7.44 o 
  -1   5  25       47.68       76.19      9.27 o 
   0   5  25      260.52      253.91     14.19 o 
   1   5  25       47.72       61.19      8.23 o 
   2   5  25       32.58       41.39      8.08 o 
   0   1  26      371.54      439.05     13.39 o 
   1   1  26     1411.36     1427.82     33.18 o 
  -1   2  26      366.49      385.40     10.85 o 
   0   2  26     1832.28     1933.01     44.30 o 
   1   2  26      366.43      375.52     11.66 o 
   2   2  26        2.09        5.51      6.14 o 
  -2   3  26      817.84      831.53     21.50 o 
  -1   3  26      506.46      490.67     14.42 o 
   0   3  26       25.64       18.99      4.13 o 
   1   3  26      506.53      486.06     13.61 o 
   2   3  26      817.95      829.95     21.83 o 
   3   3  26      223.10      209.96      9.05 o 
  -3   4  26      301.89      265.00     16.32 o 
  -2   4  26      324.07      309.66     13.37 o 
  -1   4  26      497.44      498.95     16.10 o 
   0   4  26       10.64       15.24      5.95 o 
   1   4  26      497.54      497.35     15.58 o 
   2   4  26      324.02      321.80     14.74 o 
   3   4  26      301.96      280.20     14.02 o 
  -2   5  26       60.13       46.35     12.21 o 
  -1   5  26      252.69      244.26     17.06 o 
   0   5  26       41.63       46.35      7.52 o 
   1   5  26      252.67      235.71     13.65 o 
   2   5  26       60.08       53.59     10.32 o 
   0   1  27     3534.18     3651.22     84.61 o 
   1   1  27       36.70       27.59      4.25 o 
  -1   2  27       27.62       30.73      3.99 o 
   0   2  27       24.95       35.24      6.28 o 
   1   2  27       27.56       31.10      3.39 o 
   2   2  27       54.94       76.92      6.16 o 
  -2   3  27      267.86      260.15      9.74 o 
  -1   3  27       25.79       28.59      5.57 o 
   0   3  27      225.70      224.46     11.30 o 
   1   3  27       25.71       26.07      4.81 o 
   2   3  27      267.60      283.53     12.25 o 
   3   3  27      401.31      433.94     14.45 o 
  -3   4  27       67.81       63.76      8.50 o 
  -2   4  27      144.33      157.58      9.46 o 
  -1   4  27      135.06      151.02      9.06 o 
   0   4  27      584.14      557.88     22.64 o 
   1   4  27      135.05      144.97      8.16 o 
   2   4  27      144.17      146.49      9.68 o 
   3   4  27       67.68       74.12     10.36 o 
  -2   5  27       11.55       22.08      9.47 o 
  -1   5  27       21.67       25.97      9.01 o 
   0   5  27      399.78      404.07     17.94 o 
   1   5  27       21.71       23.97     10.35 o 
   2   5  27       11.58       26.61      9.32 o 
   0   0  28        5.84       17.03      5.69 o 
   0   1  28      106.23      182.28      8.14 o 
   1   1  28      306.07      368.07     10.65 o 
  -1   2  28       13.70       13.97      3.18 o 
   0   2  28       56.70       65.22      4.46 o 
   1   2  28       13.72       14.31      2.95 o 
   2   2  28      653.52      643.68     16.63 o 
  -2   3  28      359.00      388.43     12.80 o 
  -1   3  28        8.87        3.53      2.61 o 
   0   3  28        8.08        4.75      3.73 o 
   1   3  28        8.89        3.51      2.45 o 
   2   3  28      358.86      372.55     12.09 o 
   3   3  28     1907.50     1802.78     42.89 o 
  -3   4  28       62.61       68.34      7.85 o 
  -2   4  28        2.06        8.13      4.63 o 
  -1   4  28      212.83      227.31      9.94 o 
   0   4  28        0.05        7.93      6.37 o 
   1   4  28      212.87      210.26      8.95 o 
   2   4  28        2.06       11.76      6.04 o 
   3   4  28       62.59       51.36      8.39 o 
  -2   5  28       71.65       70.77     11.78 o 
  -1   5  28        6.78       14.47     11.40 o 
   0   5  28        8.06       14.68      6.78 o 
   1   5  28        6.80        9.44      6.34 o 
   2   5  28       71.68       55.55     13.36 o 
   0   1  29        4.22       21.20      8.67 o 
   1   1  29      838.84      840.43     21.06 o 
  -1   2  29      287.43      275.81      8.93 o 
   0   2  29        2.60        4.68      4.87 o 
   1   2  29      287.33      281.46      8.44 o 
   2   2  29       72.50       73.43      4.91 o 
  -2   3  29      484.48      530.43     18.48 o 
  -1   3  29       42.41       44.88      5.40 o 
   0   3  29       34.70       21.22     10.48 o 
   1   3  29       42.37       37.81      4.16 o 
   2   3  29      484.57      514.14     16.16 o 
   3   3  29      204.17      208.34     10.81 o 
  -3   4  29       72.77       77.32      8.17 o 
  -2   4  29      155.45      153.75      9.89 o 
  -1   4  29       55.03       85.87      8.84 o 
   0   4  29        6.82        4.86      4.84 o 
   1   4  29       54.97       80.51      6.96 o 
   2   4  29      155.46      155.70      9.97 o 
   3   4  29       72.89       79.26      9.28 o 
  -2   5  29        1.42       10.55      7.68 o 
  -1   5  29       70.61       70.95      9.00 o 
   0   5  29       14.45        8.20      6.76 o 
   1   5  29       70.58       81.51     10.02 o 
   2   5  29        1.43       18.12      8.62 o 
   0   1  30      798.21      802.14     20.36 o 
   1   1  30      829.54      856.60     21.14 o 
  -1   2  30      137.32      141.85      6.42 o 
   0   2  30       76.10       78.18      4.98 o 
   1   2  30      137.37      144.83      5.87 o 
   2   2  30        1.65        3.24      2.78 o 
  -2   3  30     2336.68     2307.45     54.23 o 
  -1   3  30      357.14      351.76     11.85 o 
   0   3  30      157.01      139.89      7.98 o 
   1   3  30      357.15      338.50     10.65 o 
   2   3  30     2336.89     2252.86     52.23 o 
   3   3  30      290.52      305.69     11.53 o 
  -3   4  30        8.60       19.88      7.52 o 
  -2   4  30      419.30      404.62     14.38 o 
  -1   4  30     1257.91     1254.95     31.95 o 
   0   4  30        8.69       10.95      6.23 o 
   1   4  30     1257.62     1230.82     33.65 o 
   2   4  30      419.25      398.39     16.32 o 
   3   4  30        8.65       10.89      6.32 o 
  -2   5  30       44.26       50.40      9.08 o 
  -1   5  30       31.09       31.83     10.57 o 
   0   5  30        4.53       11.67      6.54 o 
   1   5  30       31.16       40.79      9.34 o 
   2   5  30       44.25       36.16      9.52 o 
   0   1  31       59.43      107.04      9.12 o 
   1   1  31      273.95      307.94     10.88 o 
  -1   2  31      213.99      218.88      8.26 o 
   0   2  31     1001.21      996.77     28.35 o 
   1   2  31      213.87      213.28      7.37 o 
   2   2  31       88.35      100.26      6.22 o 
  -2   3  31       14.82       33.26      5.97 o 
  -1   3  31       55.40       59.66      5.75 o 
   0   3  31       55.08       45.68      9.27 o 
   1   3  31       55.37       56.23      4.80 o 
   2   3  31       14.83       25.02      5.94 o 
   3   3  31      235.17      247.29     13.19 o 
  -3   4  31       15.64       12.46      6.79 o 
  -2   4  31        2.24        8.30      4.96 o 
  -1   4  31       17.39       16.76      6.33 o 
   0   4  31        8.45       12.17      8.40 o 
   1   4  31       17.39       49.40     11.19 o 
   2   4  31        2.24       12.09      6.36 o 
   3   4  31       15.61        7.09      5.11 o 
  -1   5  31        5.51       12.66      7.02 o 
   0   5  31       44.75       52.09     18.33 o 
   1   5  31        5.52       13.71      9.93 o 
   0   0  32     1073.82      914.92     57.40 o 
   0   1  32      299.29      324.36     10.12 o 
   1   1  32     1170.45     1179.96     28.36 o 
  -1   2  32      511.40      486.33     13.77 o 
   0   2  32      766.37      742.74     20.30 o 
   1   2  32      511.35      492.52     14.36 o 
   2   2  32     1362.31     1348.11     33.71 o 
  -2   3  32      416.34      425.71     14.70 o 
  -1   3  32      273.86      261.37     10.12 o 
   0   3  32       31.38       36.03      5.94 o 
   1   3  32      273.97      264.08      9.26 o 
   2   3  32      416.65      426.58     14.92 o 
   3   3  32      640.50      621.33     20.20 o 
  -3   4  32      131.82      130.06     10.52 o 
  -2   4  32       15.41       20.11      8.29 o 
  -1   4  32      148.35      152.56     12.61 o 
   0   4  32        0.44        7.07      5.73 o 
   1   4  32      148.35      152.41      9.17 o 
   2   4  32       15.45       22.34      7.88 o 
   3   4  32      131.88      118.43     13.59 o 
  -1   5  32       17.34        9.85      6.05 o 
   0   5  32      109.81      106.99      9.49 o 
   1   5  32       17.40       24.59     11.59 o 
   0   1  33      731.05      764.16     22.39 o 
   1   1  33      131.60      143.15     10.02 o 
  -1   2  33       93.18      107.18      5.87 o 
   0   2  33        5.05       32.67      6.67 o 
   1   2  33       93.27      101.75      5.15 o 
   2   2  33      357.89      349.69     11.02 o 
  -2   3  33      404.84      415.40     17.42 o 
  -1   3  33      145.52      160.25      8.03 o 
   0   3  33      221.33      225.09     16.10 o 
   1   3  33      145.69      159.52      7.31 o 
   2   3  33      404.89      427.91     19.70 o 
   3   3  33      267.88      258.31     11.84 o 
  -3   4  33       83.59      109.75     10.34 o 
  -2   4  33      178.88      154.65     14.67 o 
  -1   4  33      175.18      195.24     10.27 o 
   0   4  33      399.45      404.73     36.23 o 
   1   4  33      175.10      177.72     10.16 o 
   2   4  33      179.04      153.77     11.57 o 
   3   4  33       83.70       96.72     10.70 o 
  -1   5  33      111.10      121.66     10.52 o 
   0   5  33      145.54      163.59     14.27 o 
   1   5  33      111.00      138.43     11.86 o 
   0   1  34      626.41      718.15     18.86 o 
   1   1  34      766.55      762.22     19.40 o 
  -1   2  34      272.78      272.34     11.83 o 
   0   2  34     1144.32     1110.56     27.91 o 
   1   2  34      272.79      257.77      8.37 o 
   2   2  34       90.12       90.73      5.76 o 
  -2   3  34     1077.55     1035.49     27.00 o 
  -1   3  34      506.87      520.95     15.84 o 
   0   3  34      185.99      180.77     13.05 o 
   1   3  34      506.69      520.16     17.16 o 
   2   3  34     1077.54     1011.15     27.16 o 
   3   3  34      192.06      189.92     10.21 o 
  -3   4  34      238.43      223.94     17.74 o 
  -2   4  34        3.26       11.76      9.66 o 
  -1   4  34       90.41       73.64      7.41 o 
   0   4  34      324.49      334.57     14.56 o 
   1   4  34       90.33       84.84      8.82 o 
   2   4  34        3.25       12.76     10.27 o 
   3   4  34      238.41      222.89     19.13 o 
  -1   5  34      117.45       93.14     11.61 o 
   0   5  34        1.41        3.68      4.07 o 
   1   5  34      117.48      124.65     11.40 o 
   0   1  35      591.05      603.95     18.08 o 
   1   1  35       30.89       40.37      4.29 o 
  -1   2  35      255.51      260.76      9.32 o 
   0   2  35        3.55       35.11      9.00 o 
   1   2  35      255.71      253.28      8.31 o 
   2   2  35      144.93      152.77      9.36 o 
  -2   3  35       34.25       52.34      5.89 o 
  -1   3  35      194.03      198.00     10.35 o 
   0   3  35      352.16      377.77     18.53 o 
   1   3  35      194.22      197.31      9.86 o 
   2   3  35       34.22       33.91      9.84 o 
   3   3  35        6.01       14.56      6.53 o 
  -3   4  35        8.33       21.38      7.01 o 
  -2   4  35       21.14        9.45      5.96 o 
  -1   4  35       66.41       69.43      8.04 o 
   0   4  35       36.62       25.76     10.84 o 
   1   4  35       66.51       90.56      8.65 o 
   2   4  35       21.16       30.67      7.67 o 
   3   4  35        8.34       27.51      9.38 o 
  -1   5  35      150.64      165.80     18.51 o 
   0   5  35      230.46      198.79     15.68 o 
   1   5  35      150.77      138.93     11.56 o 
   0   0  36        7.63        3.48      4.13 o 
   0   1  36      396.53      426.09     13.73 o 
   1   1  36       77.02       98.87      5.45 o 
  -1   2  36      165.40      157.91      7.15 o 
   0   2  36      503.04      478.97     13.77 o 
   1   2  36      165.50      161.54      6.39 o 
   2   2  36       44.28       46.31      5.66 o 
  -2   3  36        7.11        5.33      3.61 o 
  -1   3  36      105.14      121.23      8.37 o 
   0   3  36       74.61       79.46      9.10 o 
   1   3  36      105.17      121.48      7.41 o 
   2   3  36        7.10        4.76      3.29 o 
   3   3  36      155.74      147.30     11.17 o 
  -3   4  36       78.72       89.00      9.33 o 
  -2   4  36      219.28      241.14     16.58 o 
  -1   4  36      452.85      445.29     16.64 o 
   0   4  36        0.35        5.10      4.54 o 
   1   4  36      452.82      484.63     21.56 o 
   2   4  36      219.45      243.06     14.41 o 
   3   4  36       78.70       68.10     10.52 o 
  -1   5  36       31.58       27.83      8.36 o 
   0   5  36      278.11      258.24     15.08 o 
   1   5  36       31.59       49.79      9.33 o 
   0   1  37      589.54      594.83     18.09 o 
   1   1  37      401.25      436.77     12.79 o 
  -1   2  37        2.53       15.56      4.69 o 
   0   2  37       75.54       85.26     10.02 o 
   1   2  37        2.56       14.04      4.92 o 
   2   2  37      221.76      226.17      8.95 o 
  -2   3  37       31.05       35.22      5.80 o 
  -1   3  37      286.89      269.32     14.19 o 
   0   3  37       48.06       76.68     10.82 o 
   1   3  37      286.57      288.58     11.85 o 
   2   3  37       30.97       29.15      5.19 o 
   3   3  37       14.39       10.78      6.00 o 
  -3   4  37      378.62      408.21     16.47 o 
  -2   4  37      338.42      315.03     14.77 o 
  -1   4  37      244.73      267.91     12.89 o 
   0   4  37       21.64       31.62     11.00 o 
   1   4  37      244.49      259.63     13.48 o 
   2   4  37      338.34      313.74     14.50 o 
   3   4  37      378.64      409.33     18.25 o 
   0   5  37       10.03        9.54      8.05 o 
   0   1  38        1.60       37.93      4.93 o 
   1   1  38       82.13       92.13      5.91 o 
  -1   2  38      366.51      374.77     12.01 o 
   0   2  38        8.47       11.23      4.27 o 
   1   2  38      366.51      371.74     11.32 o 
   2   2  38      578.46      587.85     18.76 o 
  -2   3  38       75.99       82.77      7.07 o 
  -1   3  38      515.97      501.69     16.14 o 
   0   3  38      106.26       89.87     11.18 o 
   1   3  38      515.88      500.46     17.28 o 
   2   3  38       75.96       70.21      7.34 o 
   3   3  38       50.42       61.65      7.67 o 
  -3   4  38       15.20       25.60      8.48 o 
  -2   4  38      205.07      190.53     11.46 o 
  -1   4  38      345.10      372.37     17.34 o 
   0   4  38      169.67      154.05      9.80 o 
   1   4  38      344.98      359.37     14.44 o 
   2   4  38      205.16      227.44     19.25 o 
   3   4  38       15.17       26.25      9.50 o 
   0   5  38       73.85       75.11     10.64 o 
   0   1  39      172.58      152.73      8.54 o 
   1   1  39       72.59       62.67      4.83 o 
  -1   2  39      328.30      351.85     11.71 o 
   0   2  39       44.81       43.71      7.12 o 
   1   2  39      328.29      337.52     11.81 o 
   2   2  39      749.85      728.77     19.76 o 
  -2   3  39       81.13       64.87      9.13 o 
  -1   3  39      296.99      291.91     11.79 o 
   0   3  39        3.06        9.90      7.64 o 
   1   3  39      296.86      311.21     11.92 o 
   2   3  39       81.11       73.47      6.64 o 
   3   3  39       26.65       41.05      7.72 o 
  -2   4  39      157.95      152.31      9.96 o 
  -1   4  39      292.23      299.33     18.89 o 
   0   4  39      135.02      128.98     28.71 o 
   1   4  39      292.42      292.20     13.58 o 
   2   4  39      158.04      174.71     11.33 o 
   0   0  40      130.01      129.34     11.07 o 
   0   1  40      121.18      126.09      6.74 o 
   1   1  40      339.10      333.99     10.63 o 
  -1   2  40      802.44      840.50     22.45 o 
   0   2  40       15.76       22.58      4.79 o 
   1   2  40      802.43      818.38     23.28 o 
   2   2  40      156.42      177.28      8.80 o 
  -2   3  40       31.77       56.35      7.19 o 
  -1   3  40      203.01      230.97     13.57 o 
   0   3  40       29.30       26.31      6.93 o 
   1   3  40      202.85      205.19     12.80 o 
   2   3  40       31.88       67.30     11.19 o 
   3   3  40      323.36      297.31     12.97 o 
  -2   4  40       27.51       34.54     10.49 o 
  -1   4  40      330.57      343.32     13.98 o 
   0   4  40       59.45       58.44      8.36 o 
   1   4  40      330.66      309.00     13.89 o 
   2   4  40       27.50       20.12      7.90 o 
   0   1  41        0.25       47.40      8.36 o 
   1   1  41       20.64       29.90      4.38 o 
  -1   2  41      591.72      598.98     17.08 o 
   0   2  41      437.25      430.25     16.83 o 
   1   2  41      591.97      589.33     16.50 o 
   2   2  41      364.37      335.44     11.89 o 
  -2   3  41      733.93      684.45     20.34 o 
  -1   3  41      912.39      863.22     24.19 o 
   0   3  41       30.92       25.54     14.14 o 
   1   3  41      912.38      865.16     25.17 o 
   2   3  41      733.85      665.50     20.38 o 
   3   3  41       56.99       58.74      7.53 o 
  -2   4  41       41.00       36.67      7.74 o 
  -1   4  41       63.02       73.68     11.59 o 
   0   4  41       57.34       84.19     13.79 o 
   1   4  41       63.02       68.86     11.49 o 
   2   4  41       41.04       37.85      8.08 o 
   0   1  42      914.54      878.60     24.55 o 
   1   1  42       78.66       87.66      5.50 o 
  -1   2  42      157.16      181.00     15.49 o 
   0   2  42      127.72      157.53     11.61 o 
   1   2  42      157.10      165.07      8.29 o 
   2   2  42        5.86       12.46      5.47 o 
  -2   3  42      180.14      226.60     13.71 o 
  -1   3  42      526.61      583.22     17.92 o 
   0   3  42       53.40       42.74      6.47 o 
   1   3  42      526.47      568.04     18.05 o 
   2   3  42      180.17      195.85     10.37 o 
   3   3  42       44.87       41.65      7.79 o 
  -2   4  42       24.31       25.97      8.17 o 
  -1   4  42      119.42      146.36      9.81 o 
   0   4  42      424.65      446.74     17.24 o 
   1   4  42      119.52      153.81     12.63 o 
   2   4  42       24.30       23.91      7.25 o 
   0   1  43       25.33       66.98      7.66 o 
   1   1  43        9.59       29.37      4.62 o 
  -1   2  43      707.40      694.96     19.47 o 
   0   2  43      610.67      610.28     21.19 o 
   1   2  43      707.74      688.92     18.95 o 
   2   2  43      154.95      152.01      9.14 o 
  -2   3  43      625.83      609.06     18.97 o 
  -1   3  43       44.22       61.49      6.76 o 
   0   3  43       17.28        7.82      6.84 o 
   1   3  43       44.31       50.76      7.31 o 
   2   3  43      625.87      577.74     19.36 o 
   3   3  43       82.55       87.32      8.68 o 
  -2   4  43      101.52      112.47      9.34 o 
  -1   4  43      193.21      209.68     12.22 o 
   0   4  43      221.46      242.12     18.29 o 
   1   4  43      193.22      202.96     12.39 o 
   2   4  43      101.45       82.21     11.46 o 
   0   0  44      264.52      238.24     25.09 o 
   0   1  44        6.26       49.34     11.32 o 
   1   1  44       40.15       64.73      5.52 o 
  -1   2  44       49.10       55.40      8.63 o 
   0   2  44      464.66      470.07     15.13 o 
   1   2  44       49.01       76.83      9.54 o 
   2   2  44      327.01      290.14     11.61 o 
  -2   3  44      110.26      131.58      9.72 o 
  -1   3  44       42.01       48.75      6.91 o 
   0   3  44       56.49       66.50     11.39 o 
   1   3  44       42.01       61.47      9.27 o 
   2   3  44      110.11      113.47      8.83 o 
   3   3  44      137.82      156.50     10.36 o 
  -2   4  44       45.25       50.09      8.45 o 
  -1   4  44       18.79       25.66      7.54 o 
   0   4  44      107.56      104.07     12.17 o 
   1   4  44       18.83       33.07      8.20 o 
   2   4  44       45.24       66.13      9.98 o 
   0   1  45     1393.70     1263.22     36.66 o 
   1   1  45      486.32      482.68     14.90 o 
  -1   2  45      147.97      123.24      7.42 o 
   0   2  45        2.01        8.82      6.59 o 
   1   2  45      148.05      151.79      7.65 o 
   2   2  45       13.56       13.39      5.77 o 
  -2   3  45       14.67       21.09      5.90 o 
  -1   3  45      279.21      253.51     11.66 o 
   0   3  45      437.74      354.52     22.32 o 
   1   3  45      279.00      247.11     12.12 o 
   2   3  45       14.69       25.87      7.11 o 
   3   3  45       10.21        6.05      5.54 o 
  -2   4  45      101.20      120.78      9.99 o 
  -1   4  45       90.09      104.64      9.65 o 
   0   4  45       17.53       36.86     12.30 o 
   1   4  45       90.13       82.23     11.29 o 
   2   4  45      101.28      114.86      9.82 o 
   0   1  46      169.61      215.07     11.99 o 
   1   1  46      153.82      178.76      8.95 o 
  -1   2  46      121.69      115.42      8.95 o 
   0   2  46        5.77        6.85      5.40 o 
   1   2  46      121.65      129.46      7.68 o 
   2   2  46        1.14        5.76      4.96 o 
  -2   3  46       66.92       67.13      6.93 o 
  -1   3  46       15.81       10.91      5.37 o 
   0   3  46      410.34      405.30     19.30 o 
   1   3  46       15.77       25.73      6.61 o 
   2   3  46       66.91       64.29      7.82 o 
   3   3  46        0.34       11.12      7.20 o 
  -2   4  46      136.56      158.91     11.63 o 
  -1   4  46      156.16      150.21     11.45 o 
   0   4  46       18.38       13.97      7.79 o 
   1   4  46      156.07      139.35     12.11 o 
   2   4  46      136.60      146.23     11.48 o 
   0   1  47       33.18       73.80      9.19 o 
   1   1  47      344.39      391.21     14.53 o 
  -1   2  47       66.88       74.33      7.42 o 
   0   2  47       17.00       13.06      7.94 o 
   1   2  47       66.79       74.45      6.32 o 
   2   2  47        7.35       11.15     12.43 o 
  -2   3  47        9.01        7.32      5.17 o 
  -1   3  47       24.70       25.61      6.47 o 
   0   3  47       23.82       33.06     16.15 o 
   1   3  47       24.69       26.40      6.70 o 
   2   3  47        9.00        5.35      4.05 o 
   3   3  47       23.55       19.65      8.20 o 
  -1   4  47       33.37       48.39     14.22 o 
   0   4  47       96.37      116.55     17.90 o 
   1   4  47       33.28       46.76      9.35 o 
   0   0  48     1490.15     1417.92     97.88 o 
   0   1  48      330.64      339.71     13.28 o 
   1   1  48      592.79      681.09     20.61 o 
  -1   2  48       25.78       34.44      7.34 o 
   0   2  48      229.49      186.90      8.56 o 
   1   2  48       25.73       38.45      5.71 o 
   2   2  48        4.65        6.42      5.55 o 
  -2   3  48        3.84        7.06      4.48 o 
  -1   3  48       81.43       77.93     10.41 o 
   0   3  48        0.01       20.21      7.61 o 
   1   3  48       81.41       86.07      9.51 o 
   2   3  48        3.82       12.56      7.22 o 
   3   3  48       21.31       18.83      8.68 o 
  -1   4  48       99.64       94.11     13.81 o 
   0   4  48      286.73      366.29     17.62 o 
   1   4  48       99.58      106.10     13.34 o 
   0   1  49      323.90      397.99     18.86 o 
   1   1  49     1412.51     1438.00     35.57 o 
  -1   2  49      233.64      205.70     10.69 o 
   0   2  49       80.05       62.79      9.05 o 
   1   2  49      233.53      212.53     10.16 o 
   2   2  49       31.08       47.59      7.30 o 
  -2   3  49       86.62       74.57      8.17 o 
  -1   3  49      161.65      151.56      9.08 o 
   0   3  49      282.86      249.47     20.57 o 
   1   3  49      161.76      154.06      9.72 o 
   2   3  49       86.62       68.95      9.37 o 
   3   3  49        0.09        9.81      7.03 o 
  -1   4  49      284.92      267.37     13.95 o 
   0   4  49      300.23      360.90     31.07 o 
   1   4  49      284.95      278.15     15.99 o 
   0   1  50     1439.92     1393.57     37.87 o 
   1   1  50      202.41      349.66     23.11 o 
  -1   2  50       40.59       68.36      7.71 o 
   0   2  50       54.40       50.22      6.96 o 
   1   2  50       40.54       49.25      7.28 o 
   2   2  50      332.39      320.71     14.31 o 
  -2   3  50       73.80       66.12      9.34 o 
  -1   3  50        0.06        9.62      5.40 o 
   0   3  50      167.52      168.57     17.03 o 
   1   3  50        0.06       25.46      8.08 o 
   2   3  50       73.87       63.19      8.60 o 
  -1   4  50        0.28       54.47     11.47 o 
   0   4  50       68.33       92.14     11.18 o 
   1   4  50        0.28       30.54     10.72 o 
   0   1  51        0.48      116.30     26.12 o 
   1   1  51      963.08      948.58     25.51 o 
  -1   2  51      172.34      157.45     11.26 o 
   0   2  51      125.79       97.59     11.37 o 
   1   2  51      172.44      166.07     10.85 o 
   2   2  51       17.07       31.31     12.04 o 
  -2   3  51        6.59       17.13      8.06 o 
  -1   3  51       28.70        9.78      5.88 o 
   0   3  51      133.01      149.04     27.96 o 
   1   3  51       28.72       21.07     11.49 o 
   2   3  51        6.57       29.31      7.91 o 
   0   4  51       69.23      146.12     24.33 o 
   0   0  52     1027.55     1061.90     63.10 o 
   0   1  52      704.79      714.39     25.02 o 
   1   1  52       84.55      118.74      8.84 o 
  -1   2  52       29.94       24.21      7.45 o 
   0   2  52       18.01       27.74      6.20 o 
   1   2  52       30.04       29.85      7.11 o 
   2   2  52       42.41       40.43      7.66 o 
  -2   3  52      132.18      135.50      9.22 o 
  -1   3  52        8.10        9.00      5.82 o 
   0   3  52       34.37       25.24      8.34 o 
   1   3  52        8.07       16.01      8.98 o 
   2   3  52      132.10      126.65     11.28 o 
   0   1  53     1006.87     1005.86     38.47 o 
   1   1  53       13.68       70.12      8.29 o 
  -1   2  53       76.38       65.16      8.54 o 
   0   2  53        0.06        6.99      6.97 o 
   1   2  53       76.41       64.21      7.07 o 
   2   2  53      149.32      137.12     10.23 o 
  -2   3  53       67.64       87.84      8.32 o 
  -1   3  53      151.26      121.05      9.34 o 
   0   3  53       91.44       68.62     14.70 o 
   1   3  53      151.25      123.40     11.30 o 
   2   3  53       67.61       92.89     15.76 o 
   0   1  54       28.74       92.61      8.27 o 
   1   1  54      725.69      761.76     22.26 o 
  -1   2  54      130.34      123.49      9.82 o 
   0   2  54      130.70      109.40     13.68 o 
   1   2  54      130.40      119.97      9.04 o 
   2   2  54       92.84       67.15      8.81 o 
  -2   3  54       44.98       43.34      7.49 o 
  -1   3  54        1.79       17.23      7.02 o 
   0   3  54       31.95       38.24      8.90 o 
   1   3  54        1.78       29.17      8.58 o 
   2   3  54       45.03       43.17      8.91 o 
   0   1  55       90.26      128.37     13.96 o 
   1   1  55      414.09      438.13     15.22 o 
  -1   2  55       38.51       29.22      9.23 o 
   0   2  55       23.57       22.20      9.08 o 
   1   2  55       38.44       63.49      8.18 o 
   2   2  55       45.76       55.05      8.81 o 
  -2   3  55       27.39       42.05      7.78 o 
  -1   3  55       28.60       10.95      7.12 o 
   0   3  55        8.02       10.83     10.53 o 
   1   3  55       28.61       16.96      7.99 o 
   2   3  55       27.47       25.97     10.01 o 
   0   0  56     2583.21     2444.79     64.90 o 
   0   1  56      467.60      481.92     16.74 o 
   1   1  56        7.16       46.38      7.08 o 
  -1   2  56      307.84      251.85     13.72 o 
   0   2  56        3.22       10.45      6.25 o 
   1   2  56      307.90      294.85     13.33 o 
   2   2  56       13.71       25.31      7.89 o 
  -1   3  56       47.63       57.09      8.88 o 
   0   3  56       53.74       59.91     11.62 o 
   1   3  56       47.61       44.31      9.23 o 
   0   1  57      156.68      251.62     15.35 o 
   1   1  57      299.22      325.97     12.63 o 
  -1   2  57        4.38       26.43      8.38 o 
   0   2  57       33.02       43.30     11.43 o 
   1   2  57        4.39       46.52     10.03 o 
   2   2  57      111.12       87.22     10.81 o 
  -1   3  57       45.64       47.66      9.46 o 
   0   3  57      138.81      132.33     18.61 o 
   1   3  57       45.57       35.42      9.80 o 
   0   1  58      772.37      762.76     21.86 o 
   1   1  58      378.02      394.58     14.19 o 
  -1   2  58       91.96       83.49      9.15 o 
   0   2  58      148.38      145.86      9.48 o 
   1   2  58       91.92       72.99      9.85 o 
   2   2  58       26.54       48.95     11.41 o 
  -1   3  58        9.11        8.97      6.09 o 
   0   3  58        0.47        9.05      7.32 o 
   1   3  58        9.09       20.57      9.56 o 
   0   1  59        9.67       76.08     11.13 o 
   1   1  59        2.90       29.92      6.76 o 
  -1   2  59        9.71       15.35      9.01 o 
   0   2  59      222.77      176.62     29.61 o 
   1   2  59        9.70       16.36      8.95 o 
   2   2  59      198.29      209.19     14.19 o 
  -1   3  59       20.15        9.15      6.30 o 
   0   3  59       36.79       41.33     17.04 o 
   1   3  59       20.10       22.22      8.95 o 
   0   0  60     7670.73     7216.18    137.48 o 
   0   1  60      232.93      224.71     11.67 o 
   1   1  60        0.16        3.86      3.81 o 
  -1   2  60       90.35       83.60      9.04 o 
   0   2  60       14.61       40.78      7.70 o 
   1   2  60       90.42       66.63      9.76 o 
   2   2  60       75.31      113.89     12.44 o 
   0   3  60      113.73      125.87     11.88 o 
   0   1  61      122.06      164.43     15.09 o 
   1   1  61      132.23      140.88      9.70 o 
  -1   2  61       27.24       49.01      9.00 o 
   0   2  61       23.94       28.19     14.52 o 
   1   2  61       27.27       16.25      8.75 o 
   2   2  61       29.24       28.95     11.94 o 
   0   1  62       66.24       75.15      7.59 o 
   1   1  62      188.17      202.50     10.23 o 
  -1   2  62      163.78      171.30     12.37 o 
   0   2  62       10.63       29.15      9.29 o 
   1   2  62      163.81      136.93     17.98 o 
   0   1  63      154.40      170.48     17.55 o 
   1   1  63      101.57      118.40      8.46 o 
  -1   2  63       12.52       52.25     10.02 o 
   0   2  63       25.15       18.59     12.72 o 
   1   2  63       12.53       36.85     15.29 o 
   0   0  64      575.81      615.14     35.37 o 
   0   1  64      157.22      146.68      9.79 o 
   1   1  64       34.30       31.56      7.59 o 
  -1   2  64      250.31      227.21     14.81 o 
   0   2  64       88.42      109.04     13.97 o 
   1   2  64      250.07      241.58     16.56 o 
   0   1  65       45.65       70.34     11.56 o 
   1   1  65        2.08       25.49      7.19 o 
   0   2  65      277.40      258.42     29.58 o 
   0   1  66       84.94       92.47     12.18 o 
   1   1  66      237.11      222.65     11.54 o 
   0   1  67        3.61       20.75     12.17 o 
   1   1  67      131.97      124.19     11.53 o 
   0   0  68        0.24       52.00     60.82 o 
   0   1  68       86.41      103.19      9.74 o 
                                                 
